# Supplementary material for: Smoking prevalence, core/periphery network positions, and peer influence: Findings from five datasets on US adolescents and young adults
Source: PLoS One. 2021 Mar 24;16(3):e0248990. doi: 10.1371/journal.pone.0248990 (PMC7990186; doi:10.1371/journal.pone.0248990)
Supplement: S1 File — (ZIP) [file pone.0248990.s001.zip]

Archive with 1 entries (1 files):
- netsense.Rdata
